# Supplementary material for: Long-term monitoring dataset of fish assemblages impinged at nuclear power plants in northern Taiwan
Source: Sci Data. 2015 Dec 8;2:150071. doi: 10.1038/sdata.2015.71 (PMC4672678; doi:10.1038/sdata.2015.71)
Supplement: Supplementary file 1 [file sdata201571-isa1.zip]

Archive with 3 entries (3 files):
- i_Investigation.txt
- s_study_Shao.txt
- a_assay_Shao.txt
